# Supplementary material for: A Systematic Review of Adjuvant Chemotherapy in Localized Dedifferentiated Chondrosarcoma
Source: Curr Oncol. 2024 Jan 19;31(1):566–78. doi: 10.3390/curroncol31010040 (PMC10813944; doi:10.3390/curroncol31010040)
Supplement: Supplementary file 1 [file curroncol-31-00040-s001.zip]

Archive with 1 entries (1 files):
- curroncol-2777539-supplementary.pdf
